# Supplementary material for: The radius of influence of a combined method of in situ air sparging and soil vapor extraction in the intertidal sediments of Gomso Bay on the west coast of South Korea
Source: Springerplus. 2016 Aug 22;5(1):1388. doi: 10.1186/s40064-016-3026-3 (PMC4993732; doi:10.1186/s40064-016-3026-3)
Supplement: Supplementary file 1 — 10.1186/s40064-016-3026-3 IAS experimental sites in Gomso Bay. [file 40064_2016_3026_MOESM1_ESM.xlsx]

## Sheet: Table 1.
Table 1. IAS experimental sites in Gomso Bay on the west coast of Korea
Station		DM		Core sediment type
		Longitude (E)	Latitude (N)
Gomso Bay	Mandol	126° 30.7512′	35° 31.8552′	Sand, muddy sand
	Hajeon	126° 33.5932′	35° 32.5900′	Muddy sand, silty sand, sandy silt, sandy silt, muddy sandy gravel
Mandol
Hajeon
