# Supplementary material for: The radius of influence of a combined method of in situ air sparging and soil vapor extraction in the intertidal sediments of Gomso Bay on the west coast of South Korea
Source: Springerplus. 2016 Aug 22;5(1):1388. doi: 10.1186/s40064-016-3026-3 (PMC4993732; doi:10.1186/s40064-016-3026-3)
Supplement: Supplementary file 2 — 10.1186/s40064-016-3026-3 Textural composition of core sediments from Mandol and Hajeon. [file 40064_2016_3026_MOESM2_ESM.xlsx]

## Sheet: Table 2.
Table 2. Textural composition (%), mean-grain size (Φ), sediment type, sorting (Φ), water content (%), and shear strength (kPa) of core sediments from Mandol and Hajeon.
Depth			Gravel	Sand	Silt	Clay	Mean-grain size	Sediment type	Sorting	Water	Shear
(cm)			(%)	(%)	(%)	(%)	(Φ)	by Folka)	(Φ)	(%)	(kPa)
Mandol	0		0	99.83	0.17	0	1.6	S	0.85	4.69	0.5
	10		0	99.78	0.22	0	1.44	S	0.81	8.66	0.6
	20		0	99.89	0.11	0	2.16	S	0.52	18.2	0.8
	30		0	99.78	0.22	0	2.15	S	0.64	18.34	0.7
	40		0	99.9	0.1	0	1.99	S	0.76	18.43	1.2
	50		0	88.36	5.15	6.49	2.42	mS	1.62	19.85	1.2
	60		0	80.78	9.81	9.41	3.21	mS	2.16	16.88	1.5
	70		0	78.45	11	10.55	3.41	mS	2.3	15.79	2.3
	AVE.		0	93.3462	3.3475	3.30625	2.2975	-	1.2075	15.105	1.1
Hajeon	0		0	53.89	26.45	19.66	4.44	mS	3.49	18.84	1
	5		0	60.69	28.07	11.24	3.32	zS	2.9	18.51	0.9
	10		0	45.77	37.59	16.64	4.62	sZ	3.39	19.93	1.5
	15		0	62.67	23.02	14.31	3.6	mS	3.18	23.47	1.8
	20		30.04	48.14	11.83	9.99	1.36	msG	3.9	19.98	1.8
	25		36.92	35.03	15.91	12.14	1.31	msG	4.51	17.86	3
	AVE.		11.16	51.0317	23.8117	13.9967	3.10833	-	3.56167	19.765	1.66667
a) Folk, sediment types (after Folk, 1968); S, sand; mS, muddy sand; zS, sility sand; sZ, sandy silt; msG, muddy sandy gravel; (g) sM, slightly gravelly muddy sand; gM, gravelly mud; and mG, muddy gravel.
Mandol, Raw data of Mean size (sediments size)
Lab. No.	Composition (%)					Sediment Type	Statistical Parameters					Mandol, Raw data for interval (0.5 phi) of sediments
	Gra.	Sand	Silt	Clay		by Folk	Mz(φ)	St.De.	Skew.	Kurt.		Lab. No.	Start rating (phi)	End rating (phi)	Interval (phi)	-3	-2.5	-2	-1.5	-1	-0.5	0	0.5	1	1.5	2	2.5	3	3.5	4	fan	4.5	5	5.5	6	6.5	7	7.5	8	8.5	9	9.5	10	10.5	11		4φ weight (50ml)	4.5	5
431	0	99.83	0.17	0	100	S	1.603	0.851	-0.222	0.814		431	0	11	0.5							0.31	1.04	1.86	1.49	2.34	3.25	1.35	0.01	0.01	0.01	0.0233846	0.00167033	0.00167033	0.00167033	0.00167033	0.00167033	0.00167033	0.00167033	0.00167033	0.00167033	0.00167033	0.00167033	0.00167033	0.00167033		431	0.304	0
432	0	99.78	0.22	0	100	S	1.438	0.814	0.042	0.923		432	0	11	0.5							0.42	1.12	2.86	3.17	2.86	2.18	1.26	0.01	0.01	0.01	0.028	#REF!	#REF!	#REF!	#REF!	#REF!	#REF!	#REF!	#REF!	#REF!	#REF!	#REF!	#REF!	#REF!		432	0.364	0
433	0	99.89	0.11	0	100	S	2.162	0.519	-0.133	1.119		433	0	11	0.5							0.06	0.19	0.45	0.8	4.62	7.8	4.03	0.02	0.03	0.01	0.0249231	#REF!	#REF!	#REF!	#REF!	#REF!	#REF!	#REF!	#REF!	#REF!	#REF!	#REF!	#REF!	#REF!		433	0.324	0
434	0	99.78	0.22	0	100	S	2.147	0.637	-0.323	1.778		434	0	11	0.5							0.31	0.48	0.44	0.51	2.17	6.82	2.78	0.05	0.03	0.01	0.0367692	#REF!	#REF!	#REF!	#REF!	#REF!	#REF!	#REF!	#REF!	#REF!	#REF!	#REF!	#REF!	#REF!		434	0.478	0
435	0	99.9	0.1	0	100	S	1.989	0.755	-0.369	1.216		435	-0.5	11	0.5						0.19	0.26	0.87	1.4	1.73	3.54	8.13	4.57	0.04	0.02	0.01	0.0208462	#REF!	#REF!	#REF!	#REF!	#REF!	#REF!	#REF!	#REF!	#REF!	#REF!	#REF!	#REF!	#REF!		435	0.271	0
436	0	88.36	5.15	6.49	100	mS	2.419	1.623	0.433	5.27		436	0.5	11	0.5								0.11	0.26	0.59	3.12	8.89	6.6	0.08	0.09	0.02	0.110277	#REF!	#REF!	#REF!	#REF!	#REF!	#REF!	#REF!	#REF!	#REF!	#REF!	#REF!	#REF!	#REF!		436	2.575	3.2
437	0	80.78	9.81	9.41	100	mS	3.208	2.156	0.771	4.843		437	0	11	0.5							0.03	0.07	0.2	0.39	1.57	7.31	4.3	0.12	0.17	0.05	0.0569692	#REF!	#REF!	#REF!	#REF!	#REF!	#REF!	#REF!	#REF!	#REF!	#REF!	#REF!	#REF!	#REF!		437	3.336	2.3
438	0	78.45	11	10.55	100	mS	3.407	2.303	0.718	4.786		438	0	11	0.5							0.09	0.11	0.25	0.5	1.59	5.24	5.7	0.11	0.17	0.14	0.155508	#REF!	#REF!	#REF!	#REF!	#REF!	#REF!	#REF!	#REF!	#REF!	#REF!	#REF!	#REF!	#REF!		438	3.651	3.8
Hajeon, Raw data of Mean size (sediments size)
Lab. No.	Composition (%)					Sediment Type	Statistical Parameters					Hajeon, Raw data for interval (0.5 phi) of sediments
	Gra.	Sand	Silt	Clay		by Folk	Mz(φ)	St.De.	Skew.	Kurt.		Lab. No.	Start rating (phi)	End rating (phi)	Interval (phi)	-3	-2.5	-2	-1.5	-1	-0.5	0	0.5	1	1.5	2	2.5	3	3.5	4	fan	4.5	5	5.5	6	6.5	7	7.5	8	8.5	9	9.5	10	10.5	11		4φ weight (50ml)	4.5	5
417	0	53.89	26.45	19.66	100	mS	4.436	3.49	0.36	0.951		417	1	11	0.5									2.78	0.25	0.72	0.94	1.97	0.66	0.79	0.15	1.27949	#REF!	#REF!	#REF!	#REF!	#REF!	#REF!	#REF!	#REF!	#REF!	#REF!	#REF!	#REF!	#REF!		417	6.796	10.9
418	0	60.69	28.07	11.24	100	zS	3.32	2.896	0.347	0.97		418	1	11	0.5									5.59	0.32	0.52	0.49	1.75	0.71	1.15	0.23	1.49951	#REF!	#REF!	#REF!	#REF!	#REF!	#REF!	#REF!	#REF!	#REF!	#REF!	#REF!	#REF!	#REF!		418	6.589	11.8
419	0	45.77	37.59	16.64	100	sZ	4.624	3.386	0.13	1.156		419	1	11	0.5									2.5	0.26	0.51	0.4	1.51	0.61	0.87	0.07	0.362277	#REF!	#REF!	#REF!	#REF!	#REF!	#REF!	#REF!	#REF!	#REF!	#REF!	#REF!	#REF!	#REF!		419	7.816	5.8
420	0	62.67	23.02	14.31	100	mS	3.599	3.179	0.47	0.929		420	1	11	0.5									3.42	0.21	0.5	0.45	1.03	0.32	0.55	0.04	0.8918	#REF!	#REF!	#REF!	#REF!	#REF!	#REF!	#REF!	#REF!	#REF!	#REF!	#REF!	#REF!	#REF!		420	3.824	9.1
421	30.04	48.14	11.83	9.99	100	msG	1.357	3.904	0.347	1.059		421	-2	11	0.5			5.72	0.01	0.01	0.01	0.01	0.01	5.28	0.51	0.99	0.6	1.21	0.27	0.31	0.01	0.527692	#REF!	#REF!	#REF!	#REF!	#REF!	#REF!	#REF!	#REF!	#REF!	#REF!	#REF!	#REF!	#REF!		421	4.18	7
422	36.92	35.03	15.91	12.14	100	msG	1.311	4.513	0.261	0.751		422	-3	11	0.5	5.65	0.01	0.01	1.56	0.01	0.01	0.01	0.01	3.21	0.32	0.63	0.47	1.07	0.45	0.69	0.04	0.605769	#REF!	#REF!	#REF!	#REF!	#REF!	#REF!	#REF!	#REF!	#REF!	#REF!	#REF!	#REF!	#REF!		422	5.471	7.5
Mandol, Raw data of water contents							In the Equation (1)
Lab. No.	Depth (cm)	blank (g)	wet total (g)	dry total (g)	moisture content(%)
431	0	2.53	22.58	21.64	4.68828
432	10	2.89	27.14	25.04	8.65979
433	20	2.72	41.57	34.5	18.1982
434	30	3.09	47.43	39.3	18.3356
435	40	2.72	40.22	33.31	18.4267
436	50	2.9	39.82	32.49	19.8537
437	60	3.11	41.8	35.27	16.8777
438	70	2.84	43.57	37.14	15.7869
Hajeon, Raw data of water contents
Lab. No.	Depth (cm)	blank (g)	wet total (g)	dry total (g)	moisture content(%)
417	0	3.04	20.24	17	18.8372
418	5	2.81	20.37	17.12	18.508
419	10	2.52	20.88	17.22	19.9346
420	10	2.62	21.88	17.36	23.4683
421	20	2.51	20.53	16.93	19.9778
422	25	3.01	28.1	23.62	17.8557
Mandol, Raw data of Shear using PART NO. 200000
Lab. No.	Depth (cm)	The weight used in the test (g)	Results (g)	Shear (kPa)
431	0	60	18	0.5
432	10	60	16	0.6
433	20	60	14	0.8
434	30	60	15	0.7
435	40	60	11	1.2
436	50	60	11	1.2
437	60	60	10	1.5
438	70	60	8	2.3
Hajeon, Raw data of Shear using PART NO. 200000
Lab. No.	Depth (cm)	The weight used in the test (g)	Resultsl (g)	Shear (kPa)
431	0	60	12	1
432	5	60	13	0.9
433	10	60	10	1.5
434	15	60	9	1.8
435	20	60	9	1.8
436	25	60	7	3
					In the Equation (2)
[truncated: 18 more columns]
