# Supplementary material for: The radius of influence of a combined method of in situ air sparging and soil vapor extraction in the intertidal sediments of Gomso Bay on the west coast of South Korea
Source: Springerplus. 2016 Aug 22;5(1):1388. doi: 10.1186/s40064-016-3026-3 (PMC4993732; doi:10.1186/s40064-016-3026-3)
Supplement: Supplementary file 3 — 10.1186/s40064-016-3026-3 Organic character of core sediments from Mandol and Hajeon. [file 40064_2016_3026_MOESM3_ESM.xlsx]

## Sheet: Table 3.
Table 3. Total carbon (TC), total organic carbon (TOC), total nitrogen (TN), sulfur (S), and bulk density (BD) of core sediments from Mandol and Hajeon.									Fig.,Total carbon (TC), total organic carbon (TOC), total nitrogen (TN), sulfur (S) experiments using EA1112 (Thermo Electron Co., Waltham, MA, USA).
Depth			TC	TOC	TN	S	Bulk density
(cm)			(%)	(%)	(%)	(%)	(g/cm3)
Mandol	0		0.22	0.16	0	0	2.41 ±	0.0004
	10		0.17	0.13	0	0	2.29 ±	0.003
	20		0.2	0.15	0	0	2.08 ±	0.0025
	30		0.14	0.11	0	0	2.07 ±	0.0033
	40		2.53	1.89	0.12	0	2.07 ±	0.0018
	50		0.17	0.13	0	0	2.05 ±	0.0019
	60		0.22	0.17	0.02	0	2.09 ±	0.0026
	70		0.3	0.22	0.02	0	2.13 ±	0.0009
	AVE.		0.49	0.37	0.2	0	2.15 ±	0
Hajeon	0		0.45	0.38	0.02	0	2.08 ±	0.0004
	5		0.43	0.37	0.02	0	2.08 ±	0.0024
	10		0.42	0.36	0.02	0.04	2.04 ±	0.003
	15		0.55	0.48	0.03	0.02	2.00 ±	0.001					Reference:
	20		0.54	0.47	0.03	0.01	2.04 ±	0.0029					Characteristics of Total Carbon and Total Organic Carbon Using Elemental Analyzer in Hyung-Do Intertidal Zone Sediments
	25		0.55	0.45	0.03	0	2.10 ±	0.0028					Econ. Environ. Geol., 45(6), 673-684, 2012 http://dx.doi.org/10.9719/EEG.2012.45.6.673
	AVE.		0.49	0.42	0.03	0.01	2.06 ±	0
									Fig.,Total carbon (TC) experiments using EA1112 (Thermo Electron Co., Waltham, MA, USA).
Mandol, Raw data of TC, TOC, TN, S
Depth (cm)	TN(%)	TC(%)	S(%)	TOC(%)
0	0	0.216553	0	0.162415
10	0	0.167018	0	0.125264
20	0	0.200352	0	0.150264
30	0	0.141957	0	0.106468
40	0.123914	2.52651	0	1.89488
50	0	0.172655	0	0.129491
60	0.0213355	0.222061	0	0.166545
70	0.0243069	0.298468	0	0.223851
Hajeon, Raw data of TC, TOC, TN, S
Depth (cm)	TN(%)	TC(%)	S(%)	TOC(%)
0	0.0201106	0.452581	0	0.376542
5	0.0181295	0.429109	0	0.370095
10	0.018296	0.416243	0.0367031	0.357231
15	0.0260003	0.549407	0.016436	0.478827
20	0.0262997	0.541775	0.0128485	0.465631
25	0.0258096	0.548214	0	0.450143
Mandol, Raw data of Bulk density
	Particle density (g/cm^3)	Water contents	Water contents (%)	Bulk density (g/cm^3)	standard deviation
0	2.5777	0.0469	4.69	2.40754	0.0004
10	2.5811	0.0866	8.66	2.29225	0.003
20	2.5943	0.182	18.2	2.08296	0.0025
30	2.5765	0.1834	18.34	2.07061	0.0033
40	2.5826	0.1843	18.43	2.07224	0.0018
50	2.5855	0.1985	19.85	2.04776	0.0019
60	2.5671	0.1688	16.88	2.09333	0.0026
70	2.5915	0.1579	15.79	2.12937	0.0009
Cell Volume:12.1924 cm^3
Expansion Volume:8.2846 cm^3
Temperature: 19.7 Celsius
Hajeon, Raw data of Bulk density
	Particle density (g/cm^3)	Water contents	Water contents (%)	Bulk density (g/cm^3)	standard deviation
0	2.5876	0.1945	19.45	2.05608	0.0047
5	2.6289	0.202	20.2	2.06392	0.0028
10	2.611	0.1644	16.44	2.12717	0.0005
15	2.6062	0.173	17.3	2.10706	0.0012
20	2.6121	0.203	20.3	2.05348	0.0027
25	2.5906	0.1983	19.83	2.05079	0.001
Cell Volume:12.1924 cm^3
Expansion Volume:8.2846 cm^3
Temperature: 19.7 Celsius
