# Supplementary material for: The radius of influence of a combined method of in situ air sparging and soil vapor extraction in the intertidal sediments of Gomso Bay on the west coast of South Korea
Source: Springerplus. 2016 Aug 22;5(1):1388. doi: 10.1186/s40064-016-3026-3 (PMC4993732; doi:10.1186/s40064-016-3026-3)
Supplement: Supplementary file 4 — 10.1186/s40064-016-3026-3 Weather data during the IAS and SVE. [file 40064_2016_3026_MOESM4_ESM.xlsx]

## Sheet: Table 4.
Table 4. Temperature, radiation intensity, and humidity during the In situ air sparging (IAS) and Soil vapor extraction (SVE) experiments in Gomso Bay on the west coast of Korea.
Content		Start date	Finish date
Mandol	Date	2011-05-31	2011-06-01
IAS+SVE		15:00:00	15:00:00
	Temperature	21.0–27.0℃	21.0–26.0℃
	(monitoring well)
	Radiation intensity	350–380 × 100 Lux	100–110 × 100 Lux
	Humidity	48.1% (25.5℃)	93.3% (16.8℃)
Hajeon	Date	2011-06-02	2011-06-03
IAS+SVE		17:00:00	17:00:00
	Temperature	28.0–35.0℃	22.0–26.0℃
	(monitoring well)
	Radiation intensity	900–920 × 100 Lux	225–230 × 100 Lux
	Humidity	93.4% (22.0℃)	75.0% (22.0℃)
Mandol
Hajeon
