# Supplementary material for: The radius of influence of a combined method of in situ air sparging and soil vapor extraction in the intertidal sediments of Gomso Bay on the west coast of South Korea
Source: Springerplus. 2016 Aug 22;5(1):1388. doi: 10.1186/s40064-016-3026-3 (PMC4993732; doi:10.1186/s40064-016-3026-3)
Supplement: Supplementary file 6 — 10.1186/s40064-016-3026-3 Location of IAS experiments combined with SVE. [file 40064_2016_3026_MOESM6_ESM.xlsx]

## Sheet: Fig. 2
Fig. 2 Location of IAS experiments combined with SVE									Fig., Schematic diagram using Surfer program (Version 12.8.1009 (64-bit))
