# Supplementary material for: The radius of influence of a combined method of in situ air sparging and soil vapor extraction in the intertidal sediments of Gomso Bay on the west coast of South Korea
Source: Springerplus. 2016 Aug 22;5(1):1388. doi: 10.1186/s40064-016-3026-3 (PMC4993732; doi:10.1186/s40064-016-3026-3)
Supplement: Supplementary file 7 — 10.1186/s40064-016-3026-3 Photograph of an IAS experiment combined with SVE. [file 40064_2016_3026_MOESM7_ESM.xlsx]

## Sheet: Fig. 3
Fig. 3 Photograph of an IAS experiment combined with SVE. A. Mandol site. B. Hajeon site										Fig., Schematic diagram using Surfer program (Version 12.8.1009 (64-bit))
