# Supplementary material for: The radius of influence of a combined method of in situ air sparging and soil vapor extraction in the intertidal sediments of Gomso Bay on the west coast of South Korea
Source: Springerplus. 2016 Aug 22;5(1):1388. doi: 10.1186/s40064-016-3026-3 (PMC4993732; doi:10.1186/s40064-016-3026-3)
Supplement: Supplementary file 9 — 10.1186/s40064-016-3026-3 Cross-sectional showing in the sediment core from Hajeon. [file 40064_2016_3026_MOESM9_ESM.xlsx]

## Sheet: Fig. 5
Fig. 5 (a) Cross-sectional photographs showing (b) a soft X-radiograph, (c) textural composition, (d) mean grain size and sorting, (e) water content, (f) shear strength, and (g) total organic carbon and C/N ratio in the sediment core from Hajeon															Fig., Schematic diagram using Grapher program (Version 10.5.1011 (64-bit))
