# Supplementary material for: The radius of influence of a combined method of in situ air sparging and soil vapor extraction in the intertidal sediments of Gomso Bay on the west coast of South Korea
Source: Springerplus. 2016 Aug 22;5(1):1388. doi: 10.1186/s40064-016-3026-3 (PMC4993732; doi:10.1186/s40064-016-3026-3)
Supplement: Supplementary file 10 — 10.1186/s40064-016-3026-3 CO2 and O2 concentrations in Mandol. [file 40064_2016_3026_MOESM10_ESM.xlsx]

## Sheet: Fig. 6
Fig. 6 CO2 and O2 concentrations in Mandol. A. MW, and SVE 1-4. B. At the SVE2														Fig., Schematic diagram using Grapher program (Version 10.5.1011 (64-bit))
	CO2 (Carbon dioxide)					O2 (Oxygen)
Time(hr)	MW	SVE1	SVE2	SVE3	SVE4	MW	SVE1	SVE2	SVE3	SVE4				Fig., Measured by a MultiRAE IR® (RAE Systems Inc., San Jose, CA, USA)
0	1440	1510	1540	1540	1490	20.4	20.4	20.5	20.5	20.5
3	1120	1150	1410	1250	1280	20.6	20.5	20.6	20.6	20.6
6	730	700	780	730	780	20.9	20.9	20.9	20.8	20.7
27	690	700	800	720	760	20.9	20.9	20.8	20.8	20.7
31	720	720	840	760	720	20.9	20.9	20.9	20.9	20.7
48	720	710	820	770	730	20.9	20.9	20.8	20.8	20.8
