# Supplementary material for: The radius of influence of a combined method of in situ air sparging and soil vapor extraction in the intertidal sediments of Gomso Bay on the west coast of South Korea
Source: Springerplus. 2016 Aug 22;5(1):1388. doi: 10.1186/s40064-016-3026-3 (PMC4993732; doi:10.1186/s40064-016-3026-3)
Supplement: Supplementary file 11 — 10.1186/s40064-016-3026-3 CO2 and O2 concentrations in Hajeon. [file 40064_2016_3026_MOESM11_ESM.xlsx]

## Sheet: Fig. 7
Fig. 7 CO2 and O2 concentrations in Hajeon. A. MW, and SVE 1-4. B. At the SVE2														Fig., Schematic diagram using Grapher program (Version 10.5.1011 (64-bit))
	CO2 (Carbon dioxide)					O2 (Oxygen)								Fig., Measured by a MultiRAE IR® (RAE Systems Inc., San Jose, CA, USA)
Time(hr)	MW	SVE1	SVE2	SVE3	SVE4	MW	SVE1	SVE2	SVE3	SVE4
0	1100	1100	1180	1180	1180	20.7	20.6	20.7	20.7	20.6
3	1250	1070	1130	1150	1130	20.8	20.7	20.7	20.7	20.7
6	1150	1120	1180	1180	1180	20.8	20.7	20.6	20.7	20.6
12	610	920	620	610	610	20.9	20.8	20.8	20.7	20.7
24	740	660	610	640	640	20.9	20.8	20.8	20.7	20.6
28	580	600	610	610	610	20.9	20.8	20.8	20.7	20.6
32	740	700	670	670	670	20.9	20.8	20.8	20.8	20.6
36	970	860	870	870	890	20.9	20.8	20.8	20.7	20.7
40	690	670	810	690	610	20.9	20.9	20.8	20.7	20.6
48	670	700	840	760	690	20.9	20.9	20.8	20.7	20.7
