# Supplementary material for: The radius of influence of a combined method of in situ air sparging and soil vapor extraction in the intertidal sediments of Gomso Bay on the west coast of South Korea
Source: Springerplus. 2016 Aug 22;5(1):1388. doi: 10.1186/s40064-016-3026-3 (PMC4993732; doi:10.1186/s40064-016-3026-3)
Supplement: Supplementary file 12 — 10.1186/s40064-016-3026-3 Estimated effective ZOI during IAS combined with SVE. [file 40064_2016_3026_MOESM12_ESM.xlsx]

## Sheet: Fig. 8
Fig. 8 Estimated effective ZOI during IAS combined with SVE. A. In Mandol. B. In Hajeon						Fig., Schematic diagram using Grapher program (Version 10.5.1011 (64-bit))
In the Equation (8), Equation (9)
Raw data of Mandol	Raw data of Hajeon
0.0864	0.0864
0.0522949	0.118972
ROI at Mandol (m)	ROI at Hajeon (m)
1.28537	0.852186									Time(hr)	Mandol	Hajeon
										0	20.9	20.9
ROI at Mandol (cm)	ROI at Hajeon (cm)									20	20.9	20.8
128.537	85.2186									40	20.8	20.8
										60	20.8	20.7
										80	20.7	20.6
						Q, air injection amount (m3/day)	20 L/min * 60 min/hour * 24 hour/ day			~>	28800 L/day	~>	28.8 m^3/day
						h, aerotropic sediment depth (m)	0.5 m
						k0, coefficient of O2 (%/day)	0.058 %/day in Mandol, 0.14 %/day in Hajeon
						θa, sediment volume rate	0.574 in Mandol, 0.541 in Hajeon
