# Supplementary material for: The radius of influence of a combined method of in situ air sparging and soil vapor extraction in the intertidal sediments of Gomso Bay on the west coast of South Korea
Source: Springerplus. 2016 Aug 22;5(1):1388. doi: 10.1186/s40064-016-3026-3 (PMC4993732; doi:10.1186/s40064-016-3026-3)
Supplement: Supplementary file 13 — 10.1186/s40064-016-3026-3 Distribution of sand, silt, and clay from the tidal flat sediments. [file 40064_2016_3026_MOESM13_ESM.xlsx]

## Sheet: Fig. 9
Fig. 9 Distribution of sand, silt, and clay in cores taken from the tidal flat sediments									Fig., Distribution of sand, silt, and clay in cores using Grapher program (Version 10.5.1011 (64-bit))
	Mandol
	0	99.83	0.17	0
	10	99.78	0.22	0
	20	99.89	0.11	0
	30	99.78	0.22	0
	40	99.9	0.1	0
	50	88.36	5.15	6.49
	60	80.78	9.81	9.41
	70	78.45	11	10.55
	Hajeon
	0	53.89	26.45	19.66
	5	60.69	28.07	11.24
	10	45.77	37.59	16.64
	15	62.67	23.02	14.31
	20	48.14	11.83	9.99
	25	35.03	15.91	12.14
